# Supplementary material for: Understanding the complexity of existing fossil fuel power plant decarbonization
Source: iScience. 2022 Jul 16;25(8):104758. doi: 10.1016/j.isci.2022.104758 (PMC9356183; doi:10.1016/j.isci.2022.104758)
Supplement: Data S1. Supporting information [file mmc1.xlsx]

## Sheet: global_fossil_fuel_power_plant
Country	Capacity (MW)	Age (year)	Fuel
Canada	18	17	Gas
Canada	30	61	Gas
Canada	36	61	Gas
Canada	40	61	Gas
Canada	40	61	Gas
Canada	40	61	Gas
Canada	43	61	Gas
Canada	44	61	Gas
Canada	45	61	Gas
Canada	45	61	Gas
Canada	46	61	Gas
Canada	46	61	Gas
Canada	47	61	Gas
Canada	50	41	Gas
Canada	57	41	Coal
Canada	68	41	Gas
Canada	79	41	Gas
Canada	80	41	Gas
Canada	80	41	Gas
Canada	84	41	Gas
Canada	85	41	Gas
Canada	88	41	Gas
Canada	90	41	Gas
Canada	90	41	Gas
Canada	94	41	Gas
Canada	100	41	Gas
Canada	102	41	Gas
Canada	105	41	Coal
Canada	108	41	Gas
Canada	110	41	Gas
Canada	111	41	Gas
Canada	118	41	Gas
Canada	120	41	Gas
Canada	120	41	Gas
Canada	126	41	Gas
Canada	138	41	Gas
Canada	150	41	Coal
Canada	154	44	Coal
Canada	160	44	Gas
Canada	162	41	Gas
Canada	165	27	Coal
Canada	165	27	Gas
Canada	170	27	Gas
Canada	170	27	Gas
Canada	172	14	Gas
Canada	192	14	Coal
Canada	220	14	Gas
Canada	230	32	Coal
Canada	243	32	Gas
Canada	250	32	Gas
Canada	260	32	Gas
Canada	260	32	Gas
Canada	265	32	Gas
Canada	279	32	Coal
Canada	300	32	Gas
Canada	309	32	Gas
Canada	310	32	Coal
Canada	386	32	Gas
Canada	400	32	Gas
Canada	411	25	Gas
Canada	450	25	Coal
Canada	456	25	Gas
Canada	480	25	Gas
Canada	550	9	Gas
Canada	550	9	Gas
Canada	570	9	Gas
Canada	575	9	Gas
Canada	582	9	Coal
Canada	600	9	Coal
Canada	615	9	Gas
Canada	642	9	Gas
Canada	670	9	Coal
Canada	760	9	Coal
Canada	780	9	Gas
Canada	813	58	Coal
Canada	875	58	Gas
Canada	950	55	Gas
Canada	1030	55	Gas
Canada	1282	55	Coal
Canada	1310	55	Coal
Canada	2126	55	Coal
China	37	15	Coal
China	48	17	Coal
China	50	16	Coal
China	50	15	Coal
China	64	10	Gas
China	100	17	Coal
China	100	21	Coal
China	132	23	Gas
China	200	50	Coal
China	209	12	Coal
China	250	19	Coal
China	260	20	Coal
China	300	79	Coal
China	300	5	Coal
China	300	9	Coal
China	300	13	Gas
China	305	10	Coal
China	320	12	Coal
China	360	30	Coal
China	360	11	Gas
China	400	18	Coal
China	400	35	Coal
China	400	9	Coal
China	460	61	Coal
China	460	61	Gas
China	470	11	Coal
China	500	12	Coal
China	510	14	Coal
China	510	11	Coal
China	600	14	Coal
China	600	14	Coal
China	600	14	Coal
China	600	14	Coal
China	600	30	Coal
China	600	30	Coal
China	600	30	Coal
China	600	30	Coal
China	600	39	Coal
China	600	39	Coal
China	600	39	Coal
China	600	39	Coal
China	600	58	Coal
China	600	58	Coal
China	600	58	Coal
China	600	58	Coal
China	600	14	Coal
China	600	14	Coal
China	600	14	Coal
China	600	14	Coal
China	600	25	Coal
China	600	25	Coal
China	600	25	Coal
China	600	25	Coal
China	600	28	Coal
China	600	28	Coal
China	600	28	Coal
China	600	28	Coal
China	600	22	Coal
China	600	22	Coal
China	600	22	Coal
China	600	22	Coal
China	600	13	Coal
China	600	13	Coal
China	600	13	Coal
China	600	13	Coal
China	600	12	Coal
China	600	12	Coal
China	600	12	Coal
China	600	12	Coal
China	600	12	Coal
China	600	12	Coal
China	600	12	Coal
China	600	12	Coal
China	600	56	Coal
China	600	56	Coal
China	600	56	Coal
China	600	56	Coal
China	600	10	Coal
China	600	10	Coal
China	600	10	Coal
China	600	10	Coal
China	600	91	Coal
China	600	91	Coal
China	600	91	Coal
China	600	91	Coal
China	600	10	Coal
China	600	10	Coal
China	600	10	Coal
China	600	10	Coal
China	600	13	Coal
China	600	13	Coal
China	600	13	Coal
China	600	13	Coal
China	600	48	Coal
China	600	48	Coal
China	600	48	Coal
China	600	48	Coal
China	600	7	Coal
China	600	7	Coal
China	600	7	Coal
China	600	7	Coal
China	600	8	Coal
China	600	8	Coal
China	600	8	Coal
China	600	8	Coal
China	600	6	Coal
China	600	6	Coal
China	600	6	Coal
China	600	6	Coal
China	600	6	Gas
China	640	6	Coal
China	650	12	Coal
China	660	10	Coal
China	660	13	Coal
China	660	25	Coal
China	660	7	Coal
China	660	10	Coal
China	700	30	Coal
China	700	30	Coal
China	700	18	Coal
China	700	18	Coal
China	700	16	Coal
China	700	16	Coal
China	700	8	Coal
China	700	8	Coal
China	700	8	Coal
China	700	8	Coal
China	700	10	Gas
China	724	16	Coal
China	750	16	Gas
China	754	10	Gas
China	764	10	Gas
China	780	10	Gas
China	790	10	Gas
China	795	31	Coal
China	796	10	Gas
China	800	33	Coal
China	800	33	Coal
China	800	17	Coal
China	800	17	Coal
China	800	12	Coal
China	800	12	Coal
China	800	12	Coal
China	800	12	Coal
China	800	12	Gas
China	835	12	Coal
China	845	18	Coal
China	850	29	Coal
China	860	29	Coal
China	860	16	Coal
China	900	26	Coal
China	915	20	Coal
China	1000	13	Coal
China	1000	29	Coal
China	1000	25	Coal
China	1000	44	Coal
China	1005	61	Coal
China	1080	33	Coal
China	1080	33	Gas
China	1083	33	Gas
China	1115	60	Coal
China	1116	60	Gas
China	1120	28	Coal
China	1170	26	Coal
China	1170	26	Gas
China	1180	17	Coal
China	1200	22	Coal
China	1200	22	Coal
China	1200	22	Coal
China	1200	22	Coal
China	1200	21	Coal
China	1200	21	Coal
China	1200	21	Coal
China	1200	21	Coal
China	1200	24	Coal
China	1200	24	Coal
China	1200	24	Coal
China	1200	24	Coal
China	1200	19	Coal
China	1200	19	Coal
China	1200	19	Coal
China	1200	19	Coal
China	1200	21	Coal
China	1200	21	Coal
China	1200	21	Coal
China	1200	21	Coal
China	1200	18	Coal
China	1200	18	Coal
China	1200	18	Coal
China	1200	18	Coal
China	1200	17	Coal
China	1200	17	Coal
China	1200	17	Coal
China	1200	17	Coal
China	1200	10	Coal
China	1200	10	Coal
China	1200	10	Coal
China	1200	10	Coal
China	1200	12	Coal
China	1200	12	Coal
China	1200	12	Coal
China	1200	12	Coal
China	1200	13	Coal
China	1200	13	Coal
China	1200	13	Coal
China	1200	13	Coal
China	1200	11	Coal
China	1200	11	Coal
China	1200	11	Coal
China	1200	11	Coal
China	1200	10	Coal
China	1200	10	Coal
China	1200	10	Coal
China	1200	10	Coal
China	1200	10	Coal
China	1200	10	Coal
China	1200	10	Coal
China	1200	10	Coal
China	1200	12	Coal
China	1200	12	Coal
China	1200	12	Coal
China	1200	12	Coal
China	1200	10	Coal
China	1200	10	Coal
China	1200	10	Coal
China	1200	10	Coal
China	1200	11	Coal
China	1200	11	Coal
China	1200	11	Coal
China	1200	11	Coal
China	1200	21	Coal
China	1200	21	Coal
China	1200	21	Coal
China	1200	21	Coal
China	1200	19	Coal
China	1200	19	Coal
China	1200	19	Coal
China	1200	19	Coal
China	1200	10	Coal
China	1200	10	Coal
China	1200	10	Coal
China	1200	10	Coal
China	1200	7	Coal
China	1200	7	Coal
China	1200	7	Coal
China	1200	7	Coal
China	1200	9	Coal
China	1200	9	Coal
China	1200	9	Coal
China	1200	9	Coal
China	1200	5	Coal
China	1200	5	Coal
China	1200	5	Coal
China	1200	5	Coal
China	1200	4	Coal
China	1200	4	Coal
China	1200	4	Coal
China	1200	4	Coal
China	1200	6	Coal
China	1200	6	Coal
China	1200	6	Coal
China	1200	6	Coal
China	1200	11	Gas
China	1230	36	Coal
China	1230	25	Coal
China	1240	21	Coal
China	1260	31	Coal
China	1260	31	Coal
China	1260	27	Coal
China	1260	27	Coal
China	1260	27	Coal
China	1260	27	Coal
China	1260	10	Coal
China	1260	10	Coal
China	1280	11	Coal
China	1300	29	Coal
China	1300	29	Coal
China	1300	10	Coal
China	1300	10	Coal
China	1300	17	Coal
China	1300	17	Coal
China	1300	18	Coal
China	1300	18	Coal
China	1314	18	Coal
China	1320	10	Coal
China	1320	10	Coal
China	1320	17	Coal
China	1320	17	Coal
China	1320	15	Coal
China	1320	15	Coal
China	1320	11	Coal
China	1320	11	Coal
China	1320	9	Coal
China	1320	9	Coal
China	1320	9	Coal
China	1320	9	Coal
China	1320	7	Coal
China	1320	7	Coal
China	1320	9	Coal
China	1320	9	Coal
China	1320	10	Coal
China	1320	10	Coal
China	1320	6	Coal
China	1320	6	Coal
China	1350	34	Coal
China	1400	59	Coal
China	1400	29	Coal
China	1400	28	Coal
China	1400	26	Coal
China	1400	8	Coal
China	1420	12	Gas
China	1430	30	Coal
China	1500	30	Coal
China	1510	27	Coal
China	1516	27	Gas
China	1528	9	Gas
China	1560	9	Gas
China	1600	31	Coal
China	1630	25	Coal
China	1770	39	Coal
China	1800	16	Coal
China	1800	12	Coal
China	1800	13	Coal
China	1800	13	Coal
China	1800	6	Coal
China	1840	6	Coal
China	1900	20	Coal
China	1900	19	Coal
China	1920	16	Coal
China	1950	12	Coal
China	1960	19	Coal
China	1960	13	Coal
China	1980	22	Coal
China	2000	24	Coal
China	2000	24	Coal
China	2000	24	Coal
China	2000	7	Coal
China	2000	7	Coal
China	2000	7	Coal
China	2000	5	Coal
China	2000	5	Coal
China	2000	5	Coal
China	2030	29	Coal
China	2060	17	Coal
China	2060	17	Coal
China	2072	8	Coal
China	2100	43	Coal
China	2100	24	Coal
China	2200	21	Coal
China	2400	26	Coal
China	2400	26	Coal
China	2400	26	Coal
China	2400	22	Coal
China	2400	22	Coal
China	2400	22	Coal
China	2400	11	Coal
China	2400	11	Coal
China	2400	11	Coal
China	2400	-980	Coal
China	2400	-980	Coal
China	2400	-980	Coal
China	2400	11	Coal
China	2400	11	Coal
China	2400	11	Coal
China	2470	32	Coal
China	2475	32	Coal
China	2500	21	Gas
China	2510	28	Coal
China	2520	25	Coal
China	2520	25	Coal
China	2520	11	Coal
China	2520	11	Coal
China	2520	13	Coal
China	2520	13	Coal
China	2520	9	Coal
China	2520	9	Coal
China	2520	9	Coal
China	2520	9	Coal
China	2520	12	Coal
China	2520	12	Coal
China	2525	11	Coal
China	2560	26	Coal
China	2600	17	Coal
China	2600	29	Coal
China	2600	11	Coal
China	2620	27	Coal
China	2640	26	Coal
China	2640	8	Coal
China	2780	11	Coal
China	3180	18	Coal
China	3200	12	Coal
China	3200	10	Coal
China	3200	22	Coal
China	3320	10	Coal
China	3400	18	Coal
China	3600	18	Coal
China	3720	14	Coal
China	4068	35	Coal
China	4200	35	Coal
China	4400	13	Coal
China	4400	13	Coal
China	4540	32	Coal
China	5000	22	Coal
China	5000	22	Coal
China	5400	22	Coal
China	6600	22	Coal
Germany	5	23	Gas
Germany	5	24	Gas
Germany	9	24	Gas
Germany	9	13	Gas
Germany	12	56	Gas
Germany	13	17	Gas
Germany	21	13	Gas
Germany	23	21	Gas
Germany	34	45	Gas
Germany	35	55	Gas
Germany	51	22	Coal
Germany	53	55	Gas
Germany	55	43	Gas
Germany	64	22	Gas
Germany	74	18	Coal
Germany	110	45	Gas
Germany	115	16	Gas
Germany	119	28	Coal
Germany	120	28	Coal
Germany	132	60	Coal
Germany	132	53	Gas
Germany	136	76	Coal
Germany	136	44	Gas
Germany	140	117	Coal
Germany	151	24	Coal
Germany	160	86	Coal
Germany	160	86	Gas
Germany	164	90	Coal
Germany	164	109	Coal
Germany	188	109	Coal
Germany	194	67	Coal
Germany	206	67	Gas
Germany	211	42	Gas
Germany	214	42	Gas
Germany	256	42	Gas
Germany	260	56	Coal
Germany	270	56	Gas
Germany	296	30	Gas
Germany	303	48	Coal
Germany	305	48	Coal
Germany	320	48	Coal
Germany	321	23	Coal
Germany	321	39	Gas
Germany	323	47	Coal
Germany	330	47	Gas
Germany	345	46	Coal
Germany	352	32	Coal
Germany	360	32	Coal
Germany	364	32	Coal
Germany	390	32	Coal
Germany	390	32	Gas
Germany	391	53	Coal
Germany	392	53	Coal
Germany	406	53	Gas
Germany	417	77	Gas
Germany	430	45	Gas
Germany	432	45	Gas
Germany	440	45	Gas
Germany	444	53	Gas
Germany	450	53	Gas
Germany	458	53	Coal
Germany	466	53	Coal
Germany	472	32	Coal
Germany	474	32	Coal
Germany	487	45	Coal
Germany	487	45	Gas
Germany	500	79	Coal
Germany	507	79	Coal
Germany	524	43	Gas
Germany	553	43	Coal
Germany	560	43	Gas
Germany	564	30	Coal
Germany	569	48	Coal
Germany	585	17	Gas
Germany	593	41	Gas
Germany	600	41	Coal
Germany	606	41	Gas
Germany	640	47	Coal
Germany	640	47	Gas
Germany	656	41	Coal
Germany	698	41	Gas
Germany	717	36	Coal
Germany	724	36	Coal
Germany	747	36	Coal
Germany	750	36	Coal
Germany	750	36	Coal
Germany	755	36	Gas
Germany	757	36	Coal
Germany	770	36	Coal
Germany	773	64	Coal
Germany	788	10	Gas
Germany	800	10	Gas
Germany	813	41	Coal
Germany	838	41	Coal
Germany	843	41	Gas
Germany	850	41	Gas
Germany	854	41	Gas
Germany	860	7	Gas
Germany	875	17	Coal
Germany	875	30	Coal
Germany	886	30	Gas
Germany	900	21	Coal
Germany	916	21	Coal
Germany	950	55	Coal
Germany	960	6	Gas
Germany	1066	6	Coal
Germany	1200	6	Coal
Germany	1285	6	Coal
Germany	1285	6	Gas
Germany	1390	32	Coal
Germany	1455	32	Coal
Germany	1462	32	Coal
Germany	1500	20	Coal
Germany	1520	24	Coal
Germany	1600	24	Coal
Germany	1600	24	Coal
Germany	1640	24	Coal
Germany	1654	5	Coal
Germany	1674	25	Coal
Germany	1787	38	Coal
Germany	1823	38	Coal
Germany	1866	38	Coal
Germany	1997	33	Coal
Germany	2008	65	Coal
Germany	2056	38	Coal
Germany	2065	41	Coal
Germany	2180	41	Coal
Germany	2200	41	Coal
Germany	2200	41	Coal
Germany	2205	41	Coal
Germany	2234	41	Coal
Germany	2413	41	Coal
Germany	2575	41	Coal
Germany	2602	42	Coal
Germany	3000	36	Coal
Germany	3400	36	Coal
Germany	3680	47	Coal
India	21	48	Gas
India	33	19	Gas
India	36	14	Coal
India	36	12	Coal
India	43	10	Coal
India	48	10	Gas
India	50	21	Coal
India	58	21	Coal
India	58	21	Gas
India	59	12	Gas
India	63	7	Coal
India	92	9	Coal
India	100	5	Coal
India	100	27	Gas
India	101	14	Gas
India	107	16	Gas
India	108	16	Gas
India	110	43	Coal
India	110	43	Gas
India	111	43	Gas
India	114	23	Gas
India	120	30	Coal
India	120	12	Gas
India	120	12	Gas
India	120	12	Gas
India	134	18	Gas
India	135	27	Coal
India	135	27	Coal
India	135	27	Gas
India	145	27	Gas
India	148	12	Gas
India	155	21	Gas
India	157	21	Gas
India	160	21	Coal
India	165	21	Gas
India	167	21	Gas
India	175	21	Gas
India	180	21	Gas
India	182	21	Coal
India	186	21	Gas
India	187	15	Gas
India	208	19	Gas
India	219	19	Gas
India	220	32	Coal
India	220	17	Gas
India	235	32	Gas
India	238	32	Gas
India	240	35	Coal
India	240	29	Coal
India	246	29	Coal
India	248	29	Coal
India	248	29	Coal
India	250	15	Coal
India	250	15	Coal
India	250	10	Coal
India	250	10	Coal
India	250	12	Coal
India	250	12	Coal
India	250	26	Gas
India	270	26	Coal
India	271	26	Gas
India	272	6	Coal
India	272	6	Gas
India	282	6	Gas
India	290	27	Coal
India	291	22	Gas
India	300	22	Coal
India	300	22	Gas
India	305	56	Coal
India	310	25	Gas
India	320	51	Coal
India	330	15	Gas
India	331	15	Gas
India	350	51	Coal
India	360	51	Gas
India	368	23	Coal
India	375	23	Gas
India	376	12	Coal
India	376	12	Gas
India	380	12	Gas
India	383	12	Gas
India	389	9	Gas
India	400	55	Coal
India	413	28	Gas
India	420	23	Coal
India	420	23	Coal
India	420	23	Coal
India	420	23	Coal
India	430	18	Gas
India	440	43	Coal
India	445	43	Gas
India	450	47	Coal
India	450	5	Gas
India	460	50	Coal
India	469	8	Gas
India	483	8	Coal
India	500	21	Coal
India	500	21	Coal
India	500	43	Coal
India	500	43	Coal
India	500	17	Coal
India	500	17	Coal
India	500	11	Gas
India	507	16	Gas
India	510	52	Coal
India	510	25	Gas
India	515	22	Gas
India	540	4	Coal
India	540	7	Coal
India	548	7	Coal
India	574	7	Coal
India	600	10	Coal
India	600	10	Coal
India	600	5	Coal
India	600	5	Coal
India	600	9	Coal
India	600	9	Coal
India	630	31	Coal
India	645	25	Gas
India	648	23	Gas
India	652	28	Gas
India	655	19	Gas
India	670	46	Coal
India	695	57	Coal
India	700	51	Coal
India	702	4	Gas
India	720	44	Coal
India	726	4	Gas
India	727	4	Gas
India	740	4	Gas
India	750	20	Coal
India	750	7	Coal
India	768	7	Gas
India	810	5	Coal
India	830	25	Gas
India	840	51	Coal
India	852	35	Gas
India	860	35	Coal
India	870	40	Coal
India	900	5	Coal
India	910	47	Coal
India	912	47	Gas
India	920	19	Coal
India	940	51	Coal
India	980	51	Coal
India	1000	10	Coal
India	1000	10	Coal
India	1000	6	Coal
India	1000	6	Coal
India	1000	4	Coal
India	1000	4	Coal
India	1040	43	Coal
India	1050	38	Coal
India	1050	18	Coal
India	1050	23	Coal
India	1050	6	Coal
India	1080	5	Coal
India	1080	8	Coal
India	1140	29	Coal
India	1140	29	Coal
India	1140	33	Coal
India	1140	33	Coal
India	1143	50	Coal
India	1148	9	Gas
India	1154	9	Gas
India	1190	9	Coal
India	1200	7	Coal
India	1200	7	Coal
India	1200	7	Coal
India	1200	7	Coal
India	1200	7	Coal
India	1200	7	Coal
India	1200	7	Coal
India	1200	7	Coal
India	1200	5	Coal
India	1200	5	Coal
India	1200	5	Coal
India	1200	5	Coal
India	1200	6	Coal
India	1200	6	Coal
India	1200	6	Coal
India	1200	6	Coal
India	1200	4	Coal
India	1200	4	Coal
India	1200	4	Coal
India	1200	4	Coal
India	1200	4	Gas
India	1215	9	Coal
India	1240	34	Coal
India	1250	53	Coal
India	1250	4	Coal
India	1260	32	Coal
India	1260	33	Coal
India	1270	35	Coal
India	1300	50	Coal
India	1320	3	Coal
India	1330	3	Coal
India	1340	24	Coal
India	1340	28	Coal
India	1350	41	Coal
India	1360	38	Coal
India	1400	5	Coal
India	1400	5	Coal
India	1410	16	Gas
India	1440	30	Coal
India	1466	17	Gas
India	1470	49	Coal
India	1500	18	Coal
India	1500	15	Coal
India	1500	5	Coal
India	1500	7	Gas
India	1580	52	Coal
India	1600	1	Coal
India	1600	0	Coal
India	1630	31	Coal
India	1660	31	Coal
India	1720	32	Coal
India	1720	32	Coal
India	1760	38	Coal
India	1820	26	Coal
India	1830	21	Coal
India	1830	21	Coal
India	1840	21	Coal
India	1920	8	Coal
India	1980	4	Coal
India	1980	3	Coal
India	2000	35	Coal
India	2000	5	Coal
India	2050	5	Coal
India	2100	31	Coal
India	2160	18	Gas
India	2340	34	Coal
India	2340	25	Coal
India	2340	21	Coal
India	2400	7	Coal
India	2400	3	Coal
India	2500	29	Coal
India	2600	34	Coal
India	2600	34	Coal
India	2620	15	Gas
India	2630	15	Coal
India	2670	4	Coal
India	2740	55	Coal
India	2980	9	Coal
India	3000	22	Coal
India	3080	22	Coal
India	3300	8	Coal
India	3300	8	Coal
India	3300	5	Coal
India	3300	5	Coal
India	3600	4	Coal
India	3960	4	Coal
India	4000	5	Coal
India	4260	5	Coal
India	4620	8	Coal
India	4760	35	Coal
Japan	144	10	Gas
Japan	285	10	Gas
Japan	333	10	Gas
Japan	393	10	Gas
Japan	394	10	Gas
Japan	406	10	Coal
Japan	406	10	Coal
Japan	427	10	Gas
Japan	446	10	Gas
Japan	500	10	Coal
Japan	500	10	Coal
Japan	507	10	Coal
Japan	507	10	Coal
Japan	542	10	Gas
Japan	569	10	Gas
Japan	573	10	Gas
Japan	620	4	Gas
Japan	700	4	Coal
Japan	700	4	Coal
Japan	700	4	Coal
Japan	753	5	Gas
Japan	753	4	Gas
Japan	753	1	Gas
Japan	754	1	Gas
Japan	814	7	Gas
Japan	1000	36	Coal
Japan	1000	31	Coal
Japan	1000	30	Coal
Japan	1000	19	Coal
Japan	1000	4	Coal
Japan	1000	-6	Coal
Japan	1140	14	Gas
Japan	1150	47	Gas
Japan	1150	44	Gas
Japan	1190	5	Gas
Japan	1190	4	Gas
Japan	1190	3	Gas
Japan	1200	24	Coal
Japan	1200	24	Coal
Japan	1200	24	Coal
Japan	1200	24	Coal
Japan	1200	23	Coal
Japan	1200	23	Coal
Japan	1200	23	Coal
Japan	1200	23	Coal
Japan	1200	22	Coal
Japan	1200	22	Coal
Japan	1200	22	Coal
Japan	1200	22	Coal
Japan	1200	19	Coal
Japan	1200	19	Coal
Japan	1200	19	Coal
Japan	1200	19	Coal
Japan	1200	15	Coal
Japan	1200	15	Coal
Japan	1200	15	Coal
Japan	1200	15	Coal
Japan	1200	8	Coal
Japan	1200	8	Coal
Japan	1200	8	Coal
Japan	1200	8	Coal
Japan	1245	54	Gas
Japan	1245	29	Gas
Japan	1260	41	Gas
Japan	1300	50	Coal
Japan	1300	34	Coal
Japan	1300	22	Coal
Japan	1400	22	Coal
Japan	1400	22	Coal
Japan	1400	14	Coal
Japan	1400	14	Coal
Japan	1400	25	Gas
Japan	1400	21	Gas
Japan	1442	22	Gas
Japan	1442	21	Gas
Japan	1446	7	Gas
Japan	1460	4	Gas
Japan	1500	10	Gas
Japan	1500	8	Gas
Japan	1507	8	Gas
Japan	1625	51	Coal
Japan	1625	47	Coal
Japan	1625	34	Coal
Japan	1650	37	Coal
Japan	1650	32	Coal
Japan	1650	15	Coal
Japan	1708	34	Gas
Japan	1708	23	Gas
Japan	1708	21	Gas
Japan	1800	13	Coal
Japan	1800	7	Coal
Japan	1800	39	Gas
Japan	1800	34	Gas
Japan	1800	47	Gas
Japan	1800	27	Gas
Japan	1800	26	Gas
Japan	1875	32	Coal
Japan	1886	54	Gas
Japan	1886	53	Gas
Japan	1886	52	Gas
Japan	1886	51	Gas
Japan	1886	49	Gas
Japan	1886	23	Gas
Japan	2000	27	Coal
Japan	2000	27	Coal
Japan	2000	20	Coal
Japan	2000	20	Coal
Japan	2000	23	Coal
Japan	2000	23	Coal
Japan	2000	22	Coal
Japan	2000	22	Coal
Japan	2000	20	Coal
Japan	2000	20	Coal
Japan	2000	19	Coal
Japan	2000	19	Coal
Japan	2000	8	Gas
Japan	2000	8	Gas
Japan	2000	7	Gas
Japan	2000	7	Gas
Japan	2000	30	Gas
Japan	2000	30	Gas
Japan	2000	26	Gas
Japan	2000	26	Gas
Japan	2100	17	Coal
Japan	2295	27	Gas
Japan	2295	26	Gas
Japan	2295	23	Gas
Japan	2295	22	Gas
Japan	2295	19	Gas
Japan	2316	19	Gas
Japan	2380	19	Gas
Japan	2880	19	Gas
Japan	2880	17	Gas
Japan	3058	19	Gas
Japan	3058	9	Gas
Japan	3146	9	Gas
Japan	3325	53	Gas
Japan	3325	49	Gas
Japan	3325	21	Gas
Japan	3325	19	Gas
Japan	3600	43	Gas
Japan	3600	42	Gas
Japan	3600	38	Gas
Japan	3966	51	Gas
Japan	4100	26	Coal
Japan	4100	24	Coal
Japan	4100	16	Coal
Japan	4100	15	Coal
Japan	4380	15	Gas
Japan	4449	42	Gas
Japan	4802	28	Gas
Japan	4802	27	Gas
Japan	4802	21	Gas
Japan	4802	20	Gas
Japan	4810	40	Gas
Japan	4810	34	Gas
Japan	4810	32	Gas
Japan	4810	11	Gas
Japan	5040	32	Gas
Japan	5040	29	Gas
Japan	5040	14	Gas
Japan	5040	9	Gas
Japan	5040	7	Gas
Russia	1	14	Gas
Russia	2	15	Gas
Russia	3	5	Coal
Russia	4	84	Gas
Russia	4	16	Gas
Russia	4	17	Gas
Russia	5	83	Gas
Russia	8	12	Gas
Russia	9	62	Gas
Russia	10	56	Gas
Russia	10	17	Gas
Russia	10	83	Gas
Russia	11	12	Gas
Russia	12	81	Coal
Russia	12	61	Coal
Russia	12	85	Coal
Russia	12	63	Coal
Russia	12	13	Gas
Russia	12	89	Gas
Russia	12	80	Gas
Russia	12	82	Gas
Russia	12	73	Gas
Russia	12	11	Gas
Russia	12	24	Gas
Russia	12	14	Gas
Russia	12	14	Gas
Russia	13	13	Gas
Russia	14	60	Gas
Russia	14	10	Gas
Russia	16	60	Gas
Russia	17	59	Coal
Russia	17	105	Gas
Russia	18	74	Coal
Russia	18	12	Coal
Russia	18	58	Gas
Russia	20	81	Coal
Russia	22	91	Gas
Russia	24	56	Coal
Russia	24	64	Coal
Russia	24	87	Gas
Russia	24	13	Gas
Russia	24	13	Gas
Russia	24	11	Gas
Russia	24	89	Gas
Russia	24	13	Gas
Russia	24	7	Gas
Russia	25	72	Coal
Russia	25	25	Gas
Russia	25	7	Gas
Russia	25	10	Gas
Russia	29	93	Gas
Russia	29	86	Gas
Russia	30	59	Gas
Russia	33	64	Gas
Russia	33	87	Gas
Russia	34	67	Coal
Russia	34	79	Gas
Russia	35	73	Coal
Russia	36	61	Gas
Russia	36	13	Gas
Russia	36	13	Gas
Russia	38	86	Gas
Russia	41	85	Gas
Russia	45	8	Gas
Russia	46	63	Coal
Russia	48	18	Gas
Russia	50	54	Gas
Russia	53	54	Gas
Russia	56	31	Coal
Russia	57	76	Gas
Russia	60	52	Gas
Russia	61	117	Gas
Russia	66	12	Gas
Russia	70	62	Gas
Russia	72	61	Gas
Russia	72	31	Gas
Russia	72	66	Gas
Russia	72	9	Gas
Russia	78	79	Gas
Russia	80	78	Coal
Russia	80	52	Gas
Russia	81	79	Coal
Russia	82	87	Gas
Russia	84	56	Gas
Russia	85	20	Coal
Russia	86	120	Gas
Russia	87	81	Gas
Russia	88	68	Gas
Russia	89	68	Gas
Russia	90	6	Gas
Russia	95	6	Gas
Russia	95	6	Gas
Russia	96	55	Coal
Russia	98	53	Coal
Russia	100	88	Gas
Russia	102	64	Coal
Russia	102	76	Gas
Russia	105	76	Coal
Russia	108	73	Coal
Russia	110	58	Coal
Russia	110	66	Gas
Russia	114	63	Coal
Russia	120	-1	Coal
Russia	120	70	Gas
Russia	120	79	Gas
Russia	120	5	Gas
Russia	121	78	Gas
Russia	123	7	Gas
Russia	125	64	Gas
Russia	127	60	Gas
Russia	128	60	Gas
Russia	128	81	Gas
Russia	131	44	Gas
Russia	131	83	Gas
Russia	135	85	Gas
Russia	136	8	Gas
Russia	140	29	Gas
Russia	141	66	Coal
Russia	144	66	Gas
Russia	144	92	Gas
Russia	145	63	Coal
Russia	145	61	Gas
Russia	149	81	Coal
Russia	149	75	Gas
Russia	158	13	Gas
Russia	160	75	Gas
Russia	160	75	Gas
Russia	160	43	Gas
Russia	160	43	Gas
Russia	161	73	Gas
Russia	168	84	Gas
Russia	170	76	Gas
Russia	170	44	Gas
Russia	170	43	Gas
Russia	180	43	Gas
Russia	181	63	Gas
Russia	184	63	Gas
Russia	185	63	Coal
Russia	189	76	Coal
Russia	190	82	Coal
Russia	190	49	Coal
Russia	191	62	Coal
Russia	192	67	Coal
Russia	192	84	Gas
Russia	195	63	Coal
Russia	195	23	Gas
Russia	200	6	Gas
Russia	200	8	Gas
Russia	202	62	Coal
Russia	202	59	Gas
Russia	203	63	Coal
Russia	208	25	Coal
Russia	210	84	Gas
Russia	210	84	Gas
Russia	210	41	Gas
Russia	210	41	Gas
Russia	210	70	Gas
Russia	210	70	Gas
Russia	220	35	Coal
Russia	220	41	Coal
Russia	220	84	Gas
Russia	220	29	Gas
Russia	224	62	Coal
Russia	225	41	Coal
Russia	230	38	Gas
Russia	235	63	Gas
Russia	235	52	Gas
Russia	235	32	Gas
Russia	236	32	Gas
Russia	237	32	Gas
Russia	240	44	Coal
Russia	241	83	Coal
Russia	245	72	Gas
Russia	245	64	Gas
Russia	255	40	Gas
Russia	255	63	Gas
Russia	261	83	Gas
Russia	266	58	Coal
Russia	270	60	Coal
Russia	270	60	Coal
Russia	270	52	Coal
Russia	270	52	Coal
Russia	270	52	Gas
Russia	275	44	Gas
Russia	280	41	Coal
Russia	284	67	Gas
Russia	285	61	Coal
Russia	291	61	Gas
Russia	296	40	Gas
Russia	300	52	Coal
Russia	300	63	Coal
Russia	300	61	Gas
Russia	305	61	Gas
Russia	309	62	Gas
Russia	310	29	Gas
Russia	315	64	Gas
Russia	320	54	Gas
Russia	320	54	Gas
Russia	320	55	Gas
Russia	320	55	Gas
Russia	320	44	Gas
Russia	320	44	Gas
Russia	325	62	Coal
Russia	325	51	Gas
Russia	330	61	Gas
Russia	330	86	Gas
Russia	330	43	Gas
Russia	330	71	Gas
Russia	331	72	Coal
Russia	339	62	Coal
Russia	340	59	Coal
Russia	340	59	Gas
Russia	345	82	Coal
Russia	345	56	Gas
Russia	350	58	Coal
Russia	350	58	Gas
Russia	360	62	Gas
Russia	360	37	Gas
Russia	360	4	Gas
Russia	369	61	Coal
Russia	370	63	Gas
Russia	375	60	Gas
Russia	375	24	Gas
Russia	377	57	Gas
Russia	380	52	Gas
Russia	380	38	Gas
Russia	380	32	Gas
Russia	385	74	Gas
Russia	386	70	Gas
Russia	390	42	Coal
Russia	400	81	Coal
Russia	400	37	Gas
Russia	401	55	Gas
Russia	408	55	Gas
Russia	417	39	Gas
Russia	418	76	Gas
Russia	420	61	Coal
Russia	420	40	Gas
Russia	420	49	Gas
Russia	425	59	Gas
Russia	430	41	Coal
Russia	430	41	Coal
Russia	430	24	Gas
Russia	430	24	Gas
Russia	431	63	Gas
Russia	435	45	Gas
Russia	440	45	Gas
Russia	440	45	Gas
Russia	440	41	Gas
Russia	440	41	Gas
Russia	440	4	Gas
Russia	440	4	Gas
Russia	447	60	Gas
Russia	450	36	Coal
Russia	450	47	Gas
Russia	460	60	Gas
Russia	460	48	Gas
Russia	465	38	Coal
Russia	465	55	Gas
Russia	470	55	Gas
Russia	471	52	Coal
Russia	474	30	Gas
Russia	475	58	Coal
Russia	481	74	Coal
Russia	484	83	Coal
Russia	485	83	Coal
Russia	497	47	Coal
Russia	500	75	Coal
Russia	500	42	Gas
Russia	500	6	Gas
Russia	501	77	Gas
Russia	515	39	Gas
Russia	524	60	Gas
Russia	525	39	Coal
Russia	526	39	Coal
Russia	530	51	Gas
Russia	535	60	Coal
Russia	535	52	Coal
Russia	541	55	Gas
Russia	550	35	Coal
Russia	550	35	Gas
Russia	554	66	Coal
Russia	565	62	Coal
Russia	570	34	Coal
Russia	580	86	Gas
Russia	580	56	Gas
Russia	586	21	Gas
Russia	589	103	Gas
Russia	600	3	Gas
Russia	604	3	Gas
Russia	605	87	Gas
Russia	630	41	Coal
Russia	630	39	Gas
Russia	650	9	Gas
Russia	655	42	Coal
Russia	662	57	Gas
Russia	665	37	Gas
Russia	695	37	Coal
Russia	710	57	Coal
Russia	710	57	Gas
Russia	720	32	Gas
Russia	730	65	Gas
Russia	738	64	Coal
Russia	755	31	Gas
Russia	800	31	Gas
Russia	840	31	Gas
Russia	875	12	Gas
Russia	880	40	Gas
Russia	882	65	Coal
Russia	882	65	Gas
Russia	900	17	Gas
Russia	1000	17	Gas
Russia	1016	12	Gas
Russia	1060	38	Gas
Russia	1060	25	Gas
Russia	1080	25	Coal
Russia	1091	63	Gas
Russia	1100	41	Coal
Russia	1110	58	Coal
Russia	1172	50	Gas
Russia	1180	46	Gas
Russia	1182	46	Gas
Russia	1200	32	Coal
Russia	1200	53	Coal
Russia	1200	39	Gas
Russia	1210	56	Coal
Russia	1250	56	Coal
Russia	1272	59	Coal
Russia	1310	57	Coal
Russia	1310	57	Gas
Russia	1370	41	Gas
Russia	1420	51	Gas
Russia	1485	51	Coal
Russia	1495	43	Coal
Russia	1497	61	Gas
Russia	1500	64	Coal
Russia	1500	92	Gas
Russia	1600	29	Coal
Russia	1600	24	Gas
Russia	1650	68	Gas
Russia	1670	57	Gas
Russia	1800	53	Gas
Russia	1806	49	Gas
Russia	1830	38	Gas
Russia	1840	38	Gas
Russia	1910	95	Coal
Russia	1910	95	Gas
Russia	2059	57	Coal
Russia	2112	57	Coal
Russia	2122	52	Coal
Russia	2400	53	Gas
Russia	2400	47	Gas
Russia	2400	42	Gas
Russia	2400	31	Gas
Russia	2430	41	Gas
Russia	2460	41	Gas
Russia	2600	41	Gas
Russia	2618	48	Gas
Russia	2650	44	Coal
Russia	3280	45	Gas
Russia	3600	48	Gas
Russia	3800	47	Coal
Russia	4000	2	Coal
Russia	4800	2	Gas
Russia	5597	32	Gas
United_States	2	48	Coal
United_States	2	48	Coal
United_States	2	9	Gas
United_States	3	31	Gas
United_States	4	31	Gas
United_States	5	31	Gas
United_States	6	31	Gas
United_States	6	31	Gas
United_States	7	31	Gas
United_States	8	31	Gas
United_States	9	31	Coal
United_States	9	31	Coal
United_States	9	31	Gas
United_States	10	31	Gas
United_States	11	31	Gas
United_States	12	31	Gas
United_States	13	31	Gas
United_States	14	31	Gas
United_States	15	31	Gas
United_States	18	31	Gas
United_States	20	31	Gas
United_States	22	31	Coal
United_States	23	31	Coal
United_States	26	31	Gas
United_States	27	31	Gas
United_States	28	31	Gas
United_States	29	31	Coal
United_States	30	31	Coal
United_States	30	31	Coal
United_States	31	31	Coal
United_States	34	31	Coal
United_States	35	31	Coal
United_States	35	31	Gas
United_States	36	31	Gas
United_States	41	45	Gas
United_States	44	45	Gas
United_States	49	45	Gas
United_States	50	8	Gas
United_States	50	8	Gas
United_States	53	8	Gas
United_States	55	26	Gas
United_States	56	26	Gas
United_States	64	26	Coal
United_States	64	26	Coal
United_States	67	26	Gas
United_States	72	26	Gas
United_States	78	26	Gas
United_States	79	33	Gas
United_States	88	18	Gas
United_States	93	18	Gas
United_States	100	18	Gas
United_States	102	30	Gas
United_States	108	30	Gas
United_States	118	30	Coal
United_States	122	30	Gas
United_States	123	30	Gas
United_States	132	30	Gas
United_States	147	30	Gas
United_States	157	30	Coal
United_States	160	30	Coal
United_States	160	30	Gas
United_States	163	30	Gas
United_States	164	30	Gas
United_States	170	30	Gas
United_States	174	30	Gas
United_States	178	30	Gas
United_States	187	30	Gas
United_States	189	30	Coal
United_States	200	58	Coal
United_States	200	58	Gas
United_States	205	58	Coal
United_States	207	58	Coal
United_States	207	58	Coal
United_States	214	70	Coal
United_States	214	70	Coal
United_States	232	47	Coal
United_States	232	47	Coal
United_States	232	47	Coal
United_States	232	47	Coal
United_States	233	47	Coal
United_States	240	47	Gas
United_States	242	47	Coal
United_States	242	47	Coal
United_States	242	47	Coal
United_States	254	47	Gas
United_States	255	62	Gas
United_States	266	62	Gas
United_States	277	62	Gas
United_States	279	62	Coal
United_States	279	62	Coal
United_States	280	62	Gas
United_States	300	62	Gas
United_States	300	62	Gas
United_States	343	62	Gas
United_States	362	62	Coal
United_States	388	24	Gas
United_States	422	24	Coal
United_States	460	24	Gas
United_States	500	24	Gas
United_States	514	24	Coal
United_States	520	14	Gas
United_States	550	15	Gas
United_States	557	15	Gas
United_States	558	15	Coal
United_States	564	59	Gas
United_States	570	59	Gas
United_States	578	59	Gas
United_States	579	59	Gas
United_States	598	59	Gas
United_States	600	59	Coal
United_States	600	59	Coal
United_States	600	59	Coal
United_States	608	59	Gas
United_States	652	59	Gas
United_States	662	36	Coal
United_States	684	36	Gas
United_States	690	36	Gas
United_States	700	86	Coal
United_States	707	86	Coal
United_States	707	86	Coal
United_States	710	86	Coal
United_States	710	86	Gas
United_States	711	86	Gas
United_States	730	86	Gas
United_States	735	13	Gas
United_States	750	13	Gas
United_States	799	13	Coal
United_States	800	13	Coal
United_States	800	13	Coal
United_States	800	13	Coal
United_States	817	13	Coal
United_States	822	13	Coal
United_States	822	13	Coal
United_States	840	13	Gas
United_States	863	13	Gas
United_States	878	13	Gas
United_States	880	13	Gas
United_States	915	13	Gas
United_States	989	13	Gas
United_States	996	13	Coal
United_States	996	13	Gas
United_States	1000	13	Gas
United_States	1022	13	Gas
United_States	1035	13	Gas
United_States	1097	13	Coal
United_States	1136	13	Gas
United_States	1140	13	Coal
United_States	1200	13	Gas
United_States	1250	3	Gas
United_States	1300	37	Coal
United_States	1336	37	Gas
United_States	1362	37	Gas
United_States	1370	33	Coal
United_States	1370	33	Gas
United_States	1396	33	Coal
United_States	1396	33	Coal
United_States	1396	33	Coal
United_States	1396	33	Coal
United_States	1426	33	Coal
United_States	1426	33	Coal
United_States	1441	33	Coal
United_States	1487	32	Coal
United_States	1487	32	Coal
United_States	1500	32	Coal
United_States	1500	32	Coal
United_States	1500	32	Coal
United_States	1567	32	Coal
United_States	1567	32	Coal
United_States	1567	32	Coal
United_States	1570	32	Gas
United_States	1596	32	Coal
United_States	1611	32	Coal
United_States	1611	32	Coal
United_States	1700	32	Coal
United_States	1710	32	Coal
United_States	1720	32	Coal
United_States	1720	32	Coal
United_States	1734	32	Gas
United_States	1782	32	Coal
United_States	1782	32	Coal
United_States	1782	32	Coal
United_States	1872	50	Coal
United_States	1980	43	Coal
United_States	2312	43	Coal
United_States	2409	42	Coal
United_States	2558	42	Coal
United_States	2558	42	Coal
United_States	2558	42	Coal
United_States	2558	42	Coal
United_States	2844	42	Gas

## Sheet: power_plant_parameters
China-coal
Inputs	unit				Outputs	unit
age	year	10	0	50	generation cost	$/MWh	56	73	40
coal price	$/ton	50	20	100	generation cost	$/MWh	56	50	77
carbon price	$/ton	10		100	generation cost	$/MWh	56		140
capacity factor		0.5	0.3	0.8	generation cost	$/MWh	56	80	45
CO2 capture cost	$/ton	30	10	50	generation cost	$/MWh	95	70	115
CO2 transportation & storage cost	$/ton	30	0	50	generation cost	$/MWh	95	65	115
Bioenergy heating value	MJ/kg	10	5	20	generation cost	$/MWh	68	74	62
Biomass price	$/ton	30	10	70	generation cost	$/MWh	68	64	78
Biomass co-firing level		0.1		0.2	generation cost	$/MWh	68		74
US-gas
Inputs	unit				Outputs	unit
age	year	10	0	40	generation cost	$/MWh	35	37	24
gas price	$/GJ	3	1	10	generation cost	$/MWh	35	20	80
carbon price	$/ton	0		100	generation cost	$/MWh	35		74
capacity factor		0.55	0.2	0.7	generation cost	$/MWh	35	70	30
CO2 capture cost	$/ton	10	5	20	generation cost	$/MWh	61	55	75
CO2 transportation & storage cost	$/ton	30	0	50	generation cost	$/MWh	61	50	80
H2 cost	$/kg	3	1	5	generation cost	$/MWh	85	70	105
H2 turbine cost	$/kW	800	300	1500	generation cost	$/MWh	85	75	115
H2 blend level		0.05		0.2	generation cost	$/MWh	85		110
